# Supplementary material for: Human NK Cells Lyse Th2-Polarizing Dendritic Cells via NKp30 and DNAM-1
Source: J Immunol. 2018 Aug 17;201(7):2028–41. doi: 10.4049/jimmunol.1800475 (PMC6139540; doi:10.4049/jimmunol.1800475)
Supplement: Data Supplement [file JI_1800475.zip]

Archive with 2 entries (2 files):
- JI_1800475_Supplemental_Figure_1.pdf
- manifest.xml
